# Supplementary material for: A new method of predicting radial nerve location: a cadaveric study
Source: Anat Sci Int. 2025 Jul 30;101(3):324–33. doi: 10.1007/s12565-025-00880-z (PMC13179215; doi:10.1007/s12565-025-00880-z)
Supplement: Supplementary file 1 — Supplementary material 1 (XLSX 16 kb) [file 12565_2025_880_MOESM1_ESM.xlsx]

## Sheet: 1
Gender	Side	Intersection Point A–Olecranon	Acromial Angle–Olecranon	Intersection Point B–Lateral Epicondyle of Humerus	Acromial Angle–Lateral Epicondyle of Humerus	Intersection Point A–Intersection Point B	Intersection Point B–Bifurcation Point C	∠β	Intersection Point A–Olecranon/Acromial Angle–Olecranon	Intersection Point B–Lateral Epicondyle of Humerus/Acromial Angle–Lateral Epicondyle of Humerus
F	R	15.9	28.1	11	27.7	4.5	9.7	3	0.565836	0.397112
F	R	16.7	28.5	12.8	28.4	4.1	11.5	5	0.585965	0.450704
F	L	17	28.6	12.4	27.7	3.5	9.8	6	0.594406	0.447653
F	L	18.9	28.6	8.9	27.2	8.6	8.3	11	0.660839	0.327206
F	L	11.1	26.1	7.1	25.2	3.5	5.4	0	0.425287	0.281746
M	R	15.6	28.6	10.5	29.5	5	5.3	0	0.545455	0.355932
M	L	17.9	27.4	11.4	27.9	6.2	5.2	0	0.653285	0.408602
M	L	20.7	30.9	12.7	30.8	8.7	11.1	0	0.669903	0.412338
F	L	18	27.7	12.1	26.8	4.8	10.3	0	0.649819	0.451493
M	R	21.9	31	14.1	30.7	8.5	10.7	0	0.706452	0.459283
M	R	20.6	31.6	17	32.6	4.3	12.2	0	0.651899	0.521472
M	L	23.6	32.5	16.2	30.4	5.2	13.2	0	0.726154	0.532895
M	L	14.6	25.7	17.1	33.5	1.9	11.4	0	0.568093	0.510448
M	R	17.2	28.6	12.2	27.5	4.5	5.4	10.5	0.601399	0.443636
M	R	18.8	30.8	12.9	29.5	4.9	7	11	0.61039	0.437288
M	R	17.5	27.8	14.5	27.1	2.7	9.6	11	0.629496	0.535055
M	L	15.8	27.1	9.9	25.6	5.1	5.3	12	0.583026	0.386719
F	L	15.6	26.5	7.9	25.5	6.6	5.6	13	0.588679	0.309804
M	L	17	31.3	10.4	29.9	5.3	7.6	13	0.543131	0.347826
M	R	16.8	28	10.1	27.1	5.9	6.3	13	0.6	0.372694
M	L	19	31	13.3	31.5	5.6	6.5	13	0.612903	0.422222
M	L	19.9	32.6	11.8	29.5	5.3	9.8	14	0.610429	0.4
M	L	18.8	29.7	13.9	29.9	5.4	8.9	14	0.632997	0.464883
M	R	17.9	29.4	14.8	29.4	3.1	11.2	14	0.608844	0.503401
M	L	16.4	27.8	11.9	26.8	3.6	9.7	17.5	0.589928	0.44403
F	R	12.9	23.7	8.4	24.7	6	4.7	18	0.544304	0.340081
M	R	14.6	30.5	8.3	29.5	6.7	2.5	20	0.478689	0.281356
F	R	19	25.5	10.9	25.5	7.6	7.9	24	0.745098	0.427451
F	L	15.1	28.8	8.9	28.1	5.3	8.8	3	0.524306	0.316726
F	R	15.9	27.1	9.8	26.4	5.8	5.1	3	0.586716	0.371212
M	R	18.9	28.5	11	27.5	6.4	7.5	3	0.663158	0.4
M	L	18.9	28.2	11.4	28	7.8	4.9	3	0.670213	0.407143
M	L	16.8	31.3	12.9	30.9	3.6	10.5	3	0.536741	0.417476
M	R	18.8	29.4	12.2	28.6	5.9	10.6	3	0.639456	0.426573
M	R	20.2	30.4	18.2	32.4	3.1	12.8	3	0.664474	0.561728
F	R	16	27.1	12.2	27.4	4.1	9.2	30	0.590406	0.445255
F	L	17	30	11.4	29.7	5.3	10	4	0.566667	0.383838
M	R	15.2	30.2	11.6	27.4	3.5	9.5	4	0.503311	0.423358
M	R	18.8	32	14.5	32.5	5.5	8.6	4	0.5875	0.446154
M	L	18.4	30	12.9	28.3	4.3	9	4	0.613333	0.45583
M	R	15.9	27.2	12.2	26.3	2.7	9.4	4	0.584559	0.463878
M	L	15	30.7	10.8	30.5	3.9	6.8	5	0.488599	0.354098
M	L	15.5	27.1	9.9	26.1	4.7	8.2	5	0.571956	0.37931
M	R	16.8	31.7	12.6	31.3	4.1	9.6	5	0.529968	0.402556
M	R	18.4	31.3	12.7	30.7	5.5	8.4	5	0.587859	0.413681
M	R	16.7	27.5	12	26.8	3.8	6.8	5	0.607273	0.447761
M	L	15	27.7	12.1	28.2	4	8.2	6	0.541516	0.429078
M	R	16.4	29.4	12.3	28.6	3.6	8.7	6	0.557823	0.43007
F	R	21.3	30.7	12.7	29.5	7.3	8.4	6	0.693811	0.430508
M	R	18	31.4	17.7	36.6	4.7	6	6	0.573248	0.483607
F	L	18.4	25.9	14.7	25.8	3.9	11	6	0.710425	0.569767
F	L	16.5	27	11.7	25.8	3.4	6.3	7	0.611111	0.453488
F	R	17.9	28.6	13.2	28.9	4.4	9.1	7	0.625874	0.456747
F	L	14.8	27.6	12.6	26.9	2.1	8	7	0.536232	0.468401
M	L	16.6	27.7	12.7	26.4	2.9	11.3	7	0.599278	0.481061
M	L	16.6	28.3	13.4	27.4	2	10	7	0.586572	0.489051
F	R	17.9	26.3	15.3	26.1	1.6	12.6	7	0.680608	0.586207
F	R	17.6	27.3	12.1	26.2	4.4	9.8	8	0.644689	0.461832
M	L	17	30.6	11.2	31.6	7	7.3	9	0.555556	0.35443
M	L	15.5	28.5	12.5	29	3.4	9.6	9	0.54386	0.431034
